# Supplementary material for: A role for the transcriptional coregulator RIP140 in the control of muscle endurance fitness
Source: JCI Insight. 2025 Oct 21;10(22):e192376. doi: 10.1172/jci.insight.192376 (PMC12643488; doi:10.1172/jci.insight.192376)
Supplement: Supporting data values [file jciinsight-10-192376-s202.xlsx]

## Sheet: Figure 1A
	Body Weight				Muscle Weights
	WT	strKO			TA			EDL			Gastroc			Soleus
	22.6	22.4			WT	strKO		WT	strKO		WT	strKO		WT	strKO
	22.5	21.5			55.18	40.58		15.86	23.46		148.27	135.36		13.7	9.2
	22.8	22.4			45.77	47.08		19.25	15.3		150.65	147.27		12.42	16.61
	19.3	21.8			37.3	43.89		20.2	12.98		135.16	134.6		12.3	12.41
	20.8	18.7			64.44	40.61		12.33	15.5		141.91	150.5		14.2	13.18
					64.43	46.07		12.66	14.18		139.69	145.88		9.17	12.07

## Sheet: Figure 1C
	Nrip1 Expression
	Soleus	EDL	TA
	0.94	3.56	3.23
	1.67	5.51	1.73
	0.58	2.6	1.78
	0.83	1.51	1.72
	0.84	2.4	2.32
	1.1	2.46	1.96

## Sheet: Figure 1E
	Soleus				TA
	WT	strKO			WT	strKO
	42.8369	57.4004			36.466	61.6406
	41.9757	48.5888			29.347	54.7977
	45.3136	60.3601			33.122	65.5745
	54.6763	67.9479			42.2908	70.9221

## Sheet: Figure 2B
	Distance			TTE
	WT Control	strKO		WT Control	strKO
	522	2236		42	122
	936	2380		66	130
	1530	2284		95	126
	634	2236		49	122
	1300	1774		85	108
	1566	1830		96	110
	1372	1990		89	115
	930	1650		65	111

## Sheet: Figure 2D
	WT Control	WT Control	WT Control	WT Control	WT Control	WT Control	WT Control	WT Control	WT Control			strKO	strKO	strKO	strKO	strKO	strKO	strKO	strKO	strKO
	2422.57	1988.89	2171.05	4080.31	3269.23	3354.78	2797.72	3065.79	3554.98			1875	2593.02	3802.63	3167.48	2477.97	3250.21	2338.31	2994.79	1938.78
	3318.58	2144.44	2039.47	4054.4	3185.1	3102.02	2829.39	3302.63	3828.44			2287.95	2104.65	3723.68	2754.85	2389.87	3314.15	2139.3	2929.69	2551.02
	2035.4	2111.11	2017.54	3730.57	3762.02	3527.11	2607.69	3486.84	3929.19			2935.27	2604.65	3710.53	3507.28	2411.89	3026.43	3034.83	2539.06	3073.98
	1592.92	2200	2236.84	4002.59	2764.42	3412.22	3103.89	3184.21	4073.11			3214.29	3151.16	3723.68	3070.39	2654.18	2706.74	2736.32	2825.52	2079.08
	2134.96	1922.22	1896.93	3730.57	2608.17	2619.49	1963.68	3236.84	3252.74			3783.48	3452.14	4269.32	2621.36	2455.95	2887.89	2251.24	3398.44	2130.1
	3429.2	2066.67	2061.4	5116.58	3774.04	2975.64	2037.58	4157.9	3799.66			5937.5	5874.22	6565.79	3033.98	4944.93	4848.68	4601.99	5520.83	4987.24
	4988.94	5000	4298.25	7383.42	5769.23	5353.86	4244.09	5697.37	5886.59			6082.59	6011.63	7345.95	3410.19	5715.86	5253.62	5572.14	5494.79	5931.12
	5464.6	6177.78	5317.98	7551.81	6814.9	5985.75	5225.93	6118.42	6534.25			7399.55	7139.53	7907.9	5169.9	6431.72	5946.29	6380.6	6223.96	6670.92
	6360.62	6888.89	6776.32	8238.34	7800.48	6709.56	5986.06	6657.9	7282.67			7723.21	7290.7	7789.47	5655.34	6762.11	5743.82	6791.05	6328.12	7015.31
	6106.19	6611.11	6907.9	8652.85	7536.06	7157.63	6587.84	6842.1	7282.67			8136.16	7430.23	7605.26	6966.02	7477.97	6756.18	7412.94	6809.9	7525.51
	6622.22	6787.28		7271.64	7163.46	7617.19	7358.53	7052.63	7541.74			8325.89	7790.7	7328.95	7402.91	7665.2	7598.04	7748.76	7369.79	7665.82
				8924.87		7801.01	7580.24	7184.21	7815.2			8593.75	8151.16	7236.84	7657.77	8248.9	7981.67	8009.95	7890.62	8214.29
						7927.39	7907.52	7276.32	8146.23			8895.09	8418.6	7526.32	7584.95	8590.31	8525.15	8233.83	8242.19	8762.75
						8157.17	8224.24	7289.47	8405.3			9073.66	8616.28	7513.16	7730.58		8972.72	8432.84	8424.48	9311.22
						8295.04	8435.39	7328.95	8376.51			9040.18	8825.58	7592.1	8058.25		9100.6	8756.22	8776.04	9655.61
						8386.95	8678.21	7460.53				9229.91	9046.51	7842.1	8422.33		9292.41	9017.41	9244.79	9923.47
						8513.33	8657.09	7684.21				9419.64	9174.42	8263.16	8932.04		9406.08	9340.8	9518.23	9604.59
						8605.24						9654.02	9197.67	8684.21	9466.02			9825.87	9544.27
												9709.82	9360.47	8868.42	9915.05			10323.4	9531.25
												9899.55	9627.91	8855.26	10121.4
												9988.84	9779.07	9328.95	10157.8
												10156.2		9618.42	10157.8
												10223.2		9842.1	10157.8
														9315.79	10133.5
														10092.1

## Sheet: Figure 2E
	VO2max	VO2max		TTE	TTE
	WT Control	strKO		WT Control	strKO
	6622.22	10223.2		13	23
	6787.28	9779		10	21
	6907.9	10092		9	25
	8924.87	10133.5		11	24
	7800.48	8590		11	15
	8605.23	9406.08		14	19
	8657.09	10323		16	21
	7684.21	9544		19	21
	8405.3	9923		17	19

## Sheet: Figure 2F
	RER																							RER bar graph
	WT Control	WT Control	WT Control	WT Control	WT Control	WT Control	WT Control	WT Control	WT Control		strKO	strKO	strKO	strKO	strKO	strKO	strKO	strKO	strKO					WT	strKO
	0.8625	0.949	0.86625	0.8125	0.86375	0.87575	1.0175	0.8675	0.9645		0.81075	0.87775	0.91025	0.8435	0.90225	0.96625	0.847	0.92475	0.84475					0.83025	0.831083
	0.8565	0.90525	0.8775	0.7905	0.88075	0.9095	0.92225	0.823	0.969		0.75225	0.8015	0.95125	0.892	0.8315	0.91625	0.9085	0.91775	0.86275					0.8485	0.87675
	0.6675	0.88525	0.87625	0.7915	0.9755	0.921	0.947	0.853	0.941		0.7455	0.8135	0.9025	0.8185	0.8255	0.8815	0.84375	0.8975	0.8895					0.950625	0.898083
	0.77325	0.8805	0.8405	0.758	0.8605	0.837	0.96275	0.8295	0.96275		0.77775	0.91425	0.9255	0.855	0.80025	0.874	0.9675	0.94775	0.901					0.963	0.876
	0.78925	0.85075	0.84125	0.77675	0.93025	0.8995	0.908	0.80625	0.93675		0.75625	0.91025	0.93725	0.83925	0.79425	0.8445	0.91425	0.96975	0.83075					0.979375	0.855167
	0.89025	0.92575	0.87225	0.80475	0.90825	0.96075	0.988	0.86525	1.0385		0.80525	0.93025	0.9815	0.86525	0.8125	0.8935	0.9795	0.98625	0.97525					0.9845	0.914667
	0.82425	0.88025	0.8805	0.77025	0.879	0.91325	0.9455	0.87275	0.99875		0.756	0.89875	0.927	0.8365	0.844	0.85175	0.93925	0.912	0.9075					0.962	0.88275
	0.8245	0.86475	0.87325	0.771	0.869	0.89525	0.936	0.85575	0.9845		0.789	0.86625	0.89675	0.90625	0.78925	0.85175	0.927	0.90325	0.89025					1.05438	0.94925
	0.8295	0.85475	0.90725	0.8305	0.88075	0.87625	0.90725	0.8335	0.95925		0.78325	0.86525	0.89875	0.8865	0.79375	0.832	0.883	0.8815	0.8765					0.904	0.887167
	0.831	0.85175	0.954	0.92025	0.891	0.8655	0.8935	0.82125	0.94775		0.79125	0.87275	0.9015	0.8725	0.78425	0.83175	0.8665	0.887	0.87225
		0.839	0.94725	0.94225	0.9005	0.89975	0.92525	0.86	0.986		0.81275	0.872	0.90425	0.85375	0.82575	0.87175	0.87825	0.92325	0.874
				0.98375		0.944	0.96775	0.91275	1.033		0.8305	0.87425	0.89625	0.87425	0.85675	0.92675	0.8845	0.95225	0.8755
						0.97375	0.97025	0.9225	1.052		0.85	0.884	0.89375	0.9	0.883	0.9455	0.8855	0.97225	0.912
						0.98725	0.97275	0.907	1.072		0.8685	0.8875	0.8785	0.89775		0.94325	0.895	0.96975	0.94225
						0.98675	0.97675	0.9015	1.06275		0.8795	0.88475	0.87825	0.88375		0.9495	0.883	0.96025	0.9665
						0.98125	0.98175	0.89			0.874	0.88325	0.8765	0.8845		0.95675	0.9025	0.96	0.9725
						0.9775	0.986	0.95175			0.871	0.892	0.88475	0.8965		0.95125	0.9155	0.971	0.96675
						0.97425					0.86875	0.901	0.89	0.91375			0.93	0.96975
											0.86825	0.89575	0.904	0.929			0.9715	0.96625
											0.86125	0.89575	0.9075	0.9415
											0.86875	0.903	0.9215	0.942
											0.8675		0.929	0.93475
											0.86775		0.94025	0.9245
											0.861667		0.94375	0.91875
													0.9385	0.91975

## Sheet: Figure 3A
VO2max
Control Sedentary	Control Sedentary	Control Sedentary	Control Sedentary	Control Sedentary	Control Sedentary			strKO Sedentary	strKO Sedentary	strKO Sedentary	strKO Sedentary	strKO Sedentary	strKO Sedentary			Control trained	Control trained	Control trained	Control trained	Control trained	Control trained			strKO Trained	strKO Trained	strKO Trained	strKO Trained	strKO Trained	strKO Trained	strKO Trained
1733.89	3656.13	1790	2230	2779.55	2234.98			1659.92	1710	1372.34	730	2510.42	2122.64			3382.94	3364.58	1927.31	902.527	2680	1682.69			3714.57	2030	1463.18	4160	2456.52	1611.11	3403.36
2026.01	4011.86	2320	2240	2795.53	2535.34			2398.78	2150	1010.64	1250	3104.17	2412.36			2738.09	3145.83	1541.85	974.729	3250	1942.31			3542.51	2800	2015.5	3730	2554.35	1861.11	3266.81
1809.27	3922.93	2300	1910	3442.49	2031.8			2672.07	1670	1148.94	1540	3156.25	2610.25			3998.02	2593.75	418.502	541.516	4120	2384.61			4301.62	3300	2441.86	3940	2239.13	1833.33	3403.36
2176.78	3310.28	2460	2190	2428.11	2402.83			3502.02	1030	2138.3	1770	2895.83	3071.99			4017.86	2927.08	1035.24	758.123	3800	1971.15			4291.5	2890	2926.36	4110	2228.26	1935.18	2615.55
3119.11	3083	2670	2080	3210.86	2773.85			4129.56	1210	3138.3	1400	2520.83	3147.38			2996.03	2739.58	2268.72	902.527	3430	1442.31			3694.33	3050	3139.53	3640	2804.35	2361.11	1922.27
3580.85	3152.17	2830	2700	2923.32	1863.96			3917	2050	4478.72	3540	2583.33	4080.29			1835.32	3656.25	3414.1	1335.74	3280	2163.46			3846.15	4050	3682.17	3310	4456.52	3259.26	2531.51
5343.01	4624.51	4560	4560	4560.7	4478.8			5688.26	5370	6563.83	8230	4927.08	6643.42			5992.06	6354.17	5066.08	3564.98	5890	4317.31			6447.37	5410	5552.33	4240	6608.7	5750	5672.27
5785.9	4930.83	5310	5040	4712.46	4876.32			6143.73	5880	6436.17	7480	5218.75	6813.04			6200.4	6375	5506.61	6832.13	6260	4663.46			6852.23	5810	5910.85	5880	6771.74	5537.04	5777.31
6341.88	5662.06	6380	5460	5055.91	5424.03			6720.65	6340	7244.68	7640	5656.25	7020.35			6289.68	6968.75	6310.57	6723.83	6600	5596.15			7216.6	6620	6579.46	6550	7108.7	6240.74	5735.29
6605.73	5948.62	6410	5920	5231.63	5636.04			7095.14	6930	7127.66	8230	5854.17	7199.4			6527.78	7260.42	6817.18	7021.66	6650	5932.69			7813.77	6960	7083.33	7030	6978.26	6592.59	5924.37
7001.51	6551.38	7110	6300	5862.62	6060.07			7510.12	7370	7457.45	8370	6281.25	7463.25			7281.75	7552.08	7400.88	7202.17	7300	6461.54			8410.93	7510	7839.15	7450	7086.96	7175.93	6344.54
7039.2	6926.88	6920	6250	5926.52	6095.41			7651.82	7330	7819.15	8660	6479.17	7303.05			7400.79	7656.25	7621.15	7256.32	7270	6576.92			8562.75	7560	8032.95	7440	7021.74	7296.3	6481.09
7133.43	7509.88		6350	6166.13	6183.75			7975.71	7708	8180.85	9114	6635.42	7472.67			7450.4	7656.25	7852.42	7238.27	7450	6567.31			8583	8114	8304.26	7906	6934.78	7370.37	6554.62
7255.94	7766.8		6530	6725.24	6245.58			8319.84	7330	8531.92	8950	6604.17	7557.48			7539.68	7635.42	7907.49	7238.27	7510	6644.23			8522.27	7830	8333.33	7280	6869.56	7444.44	6544.12
7378.44	7203.56		6850	7236.42	6404.59			8087.05	7500	8808.51	8820	6656.25	7745.95			7609.13	7520.83	7555.07	7364.62	7430	6673.08			8481.78	7960	8410.85	7380	6934.78	7592.59	6617.65
7416.13	6887.35		7210	6924.92	6598.94			8106	7500	8840.43	8280	6656.25	7783.64			7638.89	7552.08	7488.99	7382.67	7570	6701.92			8410.93	8060	8604.65	7090	6641.3	7777.78	6733.19
					6757.95				7630	8808.51	8100	6802.08	7952.83			7718.25	7760.42	7103.52	7454.87	7870	6807.69			8451.42	8390	9011.63	7600	6750	8064.81	6943.28
					6961.13				7870	8585.11	8070	6968.75	8037.74			7738.1	7812.5	7444.93	7572.2	7710	6875			8481.78	8670	9031.01	6700	6728.26	8175.93	7090.34
					6563.6				8160	8595.75		7750	8410.93			8085.32	7864.58		8068.59	8110	7115.39			8552.63	8960	9447.67	6850	6782.61	8250	7300.42
					6802.12				8060	8319.15		8364.58	8127.53			8194.44	7833.33		7870.04	8240	7307.69			8684.21	9160	9728.68	7240	6989.13	8175.93	7489.5
									8020	8180.85		8781.25	8451.42			8283.73	7843.75			8280	7625			8785.42	9430			7065.22	8277.78	7720.59
									7970	8117.02		8979.17	8613.36				7854.17			8320	7826.92			8704.45	9530			7043.48	8351.85	7668.07
									7780	8170.21		9260.42	8775.3				7802.08			8530	8144.23			8795.55	9650			7630.44	8546.3	7899.16
									7390	8212.77			8815.79				7729.17			8610	8557.69			8906.88	9840			7934.78	8703.7	8403.36
									7590	8074.47							7666.67			8860	8961.54			9109.31	9960			7836.96	9148.15	8623.95
									7710	8053.19										8870	8971.15			9352.23	9950			8076.09	9509.26	8644.96
									7630											8970				9453.44	9980			8076.09	9768.52	9023.11
																								9281.38	10030			8097.83	9935.18	9401.26
																								9301.62	9800			8500	10018.5	9516.81
																								9382.59						9800.42
																								9301.62
																								9281.38
																								9291.5

## Sheet: Figure 3B
	VO2max						TTE
	Sedentary Control	Sedentary strKO	Trained Control	Trained strKO			Sedentary Control	Sedentary strKO	Trained Control	Trained strKO
	7416.13	8319.84	7864.58	10030			15	18	21	32
	6920	8160	8412.7	9453.44			15	15	18	28
	6887.35	8840.4	7907	9729.6			11	26	20	20
	7210	9114	8068.59	8500			15	25	25	20
	7236.42	8815.7	8970	10018.5			15	23	25	28
	6961.13	9260.41	8971	9800.42			19	22	26	28
				8380						29

## Sheet: Figure 3C
	Control Sedentary	Control Sedentary	Control Sedentary	Control Sedentary	Control Sedentary			strKO Sedentary	strKO Sedentary	strKO Sedentary	strKO Sedentary	strKO Sedentary			Control trained	Control trained	Control trained	Control trained	Control trained	Control trained			strKO Trained	strKO Trained	strKO Trained	strKO Trained	strKO Trained	strKO Trained	strKO Trained				RER bar graph
	0.96	0.8865	0.884	0.91125	0.8765	0.8895		0.911	0.86975	0.81075	0.7525	0.67625	0.8885		0.89725	0.788	0.8293	0.78525	0.83375	1.0115			0.805	0.914	0.91925	0.78525	0.91075	0.84275	0.89825				WT control sedentary	strKO Sedentary	Control Trained	strKO Trained
	0.932	0.81775	0.86025	0.869	0.88125	0.85875		0.85125	0.88425	0.75225	0.6425	0.795	0.80375		0.88175	0.73325	0.8564	0.75425	0.7905	0.9575			0.7715	0.85575	0.86375	0.729	0.8965	0.7765	0.87475				0.984375	0.889	0.862167	0.809917
	0.88075	0.8295	0.86725	0.83525	0.814	0.86025		0.833	0.795	0.7455	0.8305	0.6415	0.80475		0.895	0.77	0.9031	0.68325	0.783	0.9385			0.8285	0.8055	0.83125	0.74675	0.85675	0.8155	0.82925				1.006	0.935083	0.758833	0.788
	0.99825	0.80975	0.884	0.80325	0.86475	0.8545		0.8185	0.7755	0.77775	0.73625	0.67425	0.786		0.83725	0.7465	0.9167	0.714	0.74225	0.89725			0.797	0.80675	0.8225	0.71925	0.816	0.7665	0.8065				0.991	0.866	1.00775	0.809917
	0.879	0.8225	0.87575	0.85975	0.83875	0.85625		0.7825	0.79525	0.75625	0.803	0.7335	0.806		0.726	0.8205	0.9741	0.693	0.768	0.95025			0.7715	0.822	0.79675	0.7275	0.8455	0.80075	0.772				1.00933	0.9355	0.846	0.819833
	0.89575	0.826	0.87075	0.8435	0.86775	0.814		0.8115	0.9885	0.80525	0.8255	0.87575	0.8255		0.8855	0.84425	1.19125	0.7355	0.774	1.0195			0.862	0.8395	0.81025	0.734	0.8475	0.8105	0.8565				0.948333	0.94825	0.79325	0.752083
	0.87075	0.81725	0.874	0.8205	0.862	0.823		0.78575	0.814	0.756	0.8175	0.8155	0.795		0.86475	0.78375	1.00625	0.86975	0.78725	0.9435			0.77925	0.80425	0.77525	0.806	0.7775	0.7935	0.82975				0.86125	0.841417	0.86925	0.790167
	0.87575	0.7955	0.85525	0.82175	0.847	0.8015		0.79375	0.8105	0.789	0.81175	0.82375	0.77975		0.84	0.7725	0.97125	0.79675	0.7685	0.93075			0.799	0.81575	0.76625	0.77175	0.78825	0.79425	0.81475							0.8675
	0.84675	0.79075	0.84925	0.82325	0.838	0.80575		0.78925	0.80625	0.78325	0.7765	0.85075	0.77225		0.828	0.7635	0.93875	0.79675	0.75875	0.89675			0.786	0.79675	0.79575	0.7735	0.75375	0.78325	0.814
	0.843	0.78925	0.83675	0.81225	0.84775	0.889		0.79175	0.8065	0.79125	0.79125	0.88725	0.767		0.83775	0.75575	0.93675	0.797	0.75775	0.8875			0.79825	0.79225	0.7825	0.7815	0.74275	0.77775	0.81675
	0.8955	0.87725	0.865	0.82575	0.873	0.8475		0.78475	0.861	0.81275	0.832	0.89975	0.81525		0.86225	0.74925	0.96875	0.8345	0.76425	0.869			0.789	0.78025	0.77025	0.801	0.7815	0.77	0.839
	0.93825	0.9375	0.894	0.8575	0.889	0.84725		0.807	0.905	0.8305	0.8805	0.90025	0.8245		0.896	0.74875	0.97775	0.84625	0.76775	0.864			0.79375	0.783	0.76825	0.8105	0.7805	0.7795	0.864
	0.96225	0.99125	0.91875	0.89475	0.89825			0.855	0.91925	0.85	0.9205	0.94225	0.84275		0.883	0.76075	0.9905	0.843	0.78875	0.86325			0.80725	0.7835	0.79375	0.81925	0.76675	0.7965	0.87175
	0.9705	1.014	0.947	0.9525	0.91175			0.8955	0.93975	0.8685	0.9505	0.94725	0.84		0.8575	0.759	1.008	0.84125	0.7955	0.87375			0.81075	0.78825	0.82025	0.82325	0.74975	0.78825	0.8655
	0.98125	1.01225	0.9745	0.99975	0.9295			0.8825	0.94625	0.8795	0.95525	0.9295	0.8415		0.846	0.75675	1.02475	0.85375	0.7955	0.87075			0.81175	0.79225	0.81575	0.817	0.73975	0.78575	0.86525
	0.9875	0.99975	0.991	1.033	0.94675			0.891	0.94475	0.874	0.94925	0.92275	0.848		0.84275	0.7635	1.01125	0.86975	0.82425	0.868			0.8095	0.79525	0.8175	0.809	0.749	0.78825	0.872
					0.96875				0.94925	0.871	0.93575	0.91925	0.86025		0.8395	0.76375	1.00575	0.8705	0.86375	0.87425			0.808	0.8045	0.82325	0.75925	0.7505	0.814	0.8815
					0.96775				0.94925	0.86875	0.92325	0.9045	0.86875		0.83975	0.757	0.959	0.8865	0.86275	0.87325			0.82375	0.83075	0.83675	0.809	0.76025	0.83025	0.88025
					0.97				0.955	0.86825	0.92		0.90425		0.91475	0.756		0.9705	0.87525	0.90075			0.83225	0.8525	0.86325	0.80875	0.7775	0.84225	0.88275
					0.96575				0.95475	0.86125	0.91275		0.94275		0.97075	0.75525		1.016	0.877	0.906			0.85875	0.86625	0.924	0.807	0.7685	0.83325	0.8815
									0.94725	0.86875	0.909		0.955		0.97675	0.7585			0.86025	0.92375			0.8875	0.8725			0.7605	0.83525	0.901
									0.9325	0.8675	0.91125		0.9535			0.767			0.852	0.92975			0.8835	0.8725			0.77	0.8265	0.89425
									0.917	0.86775	0.90425		0.95325			0.76575			0.86525	0.9315			0.919	0.874			0.72525	0.83775	0.90125
									0.909		0.915		0.9505			0.76475			0.86225	0.95725			0.92	0.87575			0.71475	0.84525	0.926
									0.91125		0.91275					0.7675			0.8715	0.9875			0.95275	0.879			0.7395	0.8565	0.946
									0.905		0.902								0.877	1.01			0.95625	0.87975			0.739	0.87475	0.92975
									0.89725										0.8755				0.9565	0.874			0.76875	0.8715	0.93725
																							0.94025	0.87225			0.795	0.8735	0.95075
																							0.92375	0.86725			0.862	0.897	0.95125
																							0.9125						0.95725
																							0.89775
																							0.8815
																							0.8815

[truncated: 42 more sheets: Figure 3D, Figure 5B, Figure 5C, Figure 5D, Figure 5F, Figure 6B, Figure 6D, Figure 7A, Figure 7C, Figure 8E, Figure 8F, Supplemental Figure 1A, Supplemental Figure 1B, Supplemental Figure 2A, Supplemental Figure 2B, Supplemental Figure 2D, Supplemental Figure 2E, Supplemental Figure 2F, Supplemental Figure 3A, Supplemental Figure 3B …]
